# Supplementary material for: 2-deoxy-d-glucose Ameliorates Animal Models of Dermatitis
Source: Biomedicines. 2020 Jan 24;8(2):20. doi: 10.3390/biomedicines8020020 (PMC7167934; doi:10.3390/biomedicines8020020)
Supplement: Supplementary file 1 [file biomedicines-08-00020-s001.xlsx]

## Sheet: Table S1
	Table S1. Expression of glucose tansporters in biopsies of atopic dermatitis patients
	Gene	Imported Id	Rank	Fold Change	P-Value	Test Expression	Control Expression	Samples	GSE number	PMID
	SLC2A1	201249_at	243	5.31	8.4e-05	3695	696.1	Epidermis from lesional skin of atopic dermatitis patients _vs_ normal healthy skin	GSE120721	25567045
	SLC2A1	201250_s_at	3544	2.16	0.002	18976.8	8768.5
	SLC2A1	201249_at	312	1.96	7.4e-05	1196.1	610.5	Skin tissues of adult patients with atopic dermatitis - lesional _vs_ non-lesional (matched)	GSE107361	29731129
	SLC2A1	201250_s_at	2690	1.43	0.0001	6971.1	4874.1
	SLC2A1	201249_at	667	1.62	0.0003	1201.3	741.1	Skin of atopic dermatitis patients - chronic lesion _vs_ non-lesion	GSE36842	22951056
	SLC2A1	201250_s_at	1165	1.47	0.0019	4992.3	3406.1
	SLC2A1	201250_s_at	745	1.34	0.0022	4577.6	3404	Skin of atopic dermatitis patients - acute lesion _vs_ non-lesion
	SLC2A1	201249_at	780	2.34	0.0124	1354.9	579.6	Whole tisse from skin of atopic dermatitis patients - lesional _vs_ no-lesional	GSE120721	25567045
	SLC2A1	201250_s_at	2932	1.61	0.0282	5456.2	3390.8
	SLC2A1	201249_at	1783	1.73	0.0047	1766.9	1022.5	Skin tissues of pediatric patients with atopic dermatitis - lesional _vs_ non-lesional (matched)	GSE107361	29731129
	SLC2A1	201250_s_at	5280	1.45	0.0004	9418.1	6502.1
	SLC2A3	202499_s_at	475	2.04	0.006	1830.3	897.6	Skin of dermatomyositis patients _vs_ healthy controls	GSE46239	26975725
	SLC2A3	202497_x_at	1876	1.56	0.0192	1504	964.8
	SLC2A3	202498_s_at	2446	1.49	2.3e-05	783.7	525.4
	SLC2A3	6515	594	2.3427	1.6e-12	2.8987	1.4977	Skin biopsies - lesional of atopic dermatitis patients _vs_ healthy control subjects	GSE121212	30641038
	SLC2A3	202499_s_at	1556	2.77	0.0144	744	268.3	Epidermis from lesional skin of atopic dermatitis patients _vs_ normal healthy skin	GSE120721	25567045
	SLC2A3	202497_x_at	2107	1.23	0.0031	397.2	323.9	Skin tissues lesional from atopic dermatitis patients _vs_ normal from healthy individuals	GSE5667	17181634
	SLC2A3	202499_s_at	2228	1.58	0.0032	8513.7	5371.8	Dermis from skin of atopic dermatitis patients - lesional _vs_ no-lesional	GSE120721	25567045
	SLC2A3	202497_x_at	3683	1.35	0.0013	1888.1	1403.7
	SLC2A3	6515	1085	1.7713	1.8e-06	2.8818	1.5878	Skin biopsies of atopic dermatitis patients - lesional _vs_ matched non-lesional	GSE121212	30641038
	SLC2A3	202497_x_at	5556	1.85	0.0014	1971.4	1067	Dermis from lesional skin of atopic dermatitis patients _vs_ normal healthy skin	GSE120721	25567045
	SLC2A3	202499_s_at	6836	1.73	0.0052	8889.2	5149.3
	SLC2A3	6515	3525	1.8817	0.0002	2.1279	1.4977	Skin biopsies - chronic lesion of atopic dermatitis patients _vs_ healthy control subjects	GSE121212	30641038
	SLC2A3	202499_s_at	9157	1.3	0.0214	4603.8	3539.5	Skin tissues of pediatric patients with atopic dermatitis - lesional _vs_ non-lesional (matched)	GSE107361	29731129
	SLC2A3	202499_s_at	10780	2.06	0.0022	2474.4	1200.7	Skin - chronic lesion of atopic dermatitis _vs_ healthy	GSE36842	22951056

## Sheet: Table S2
	Table S2. Expression of glycolytic enzymes in biopsies of atopic dermatitis patients
	Gene	Imported Id	Rank	Fold Change	P-Value	Test Expression	Control Expression	Samples	GSE number	PMID
	HK1	200697_at	2349	1.55	0.0286	19684.2	12696.2	Dermis from skin of atopic dermatitis patients - lesional _vs_ no-lesional	GSE120721	25567045
	HK1	200697_at	12258	1.42	0.0039	29309.7	20706.7	Epidermis from lesional skin of atopic dermatitis patients _vs_ normal healthy skin
	HK2	ILMN_1723486	249	1.94	0.0025	1469	757.5	Skin lesion of atopic dermatitis patients _vs_ healthy control patients	GSE60709	24739813
	HK2	ILMN_2156172	292	1.88	0.001	1544.4	823.4
	HK2	3099	291	3.0093	1.5e-15	26.9096	6.8358	Skin biopsies of atopic dermatitis patients - chronic lesion _vs_ matched non-lesional	GSE121212	30641038
	HK2	3099	460	2.1686	1.3e-18	14.9574	6.8358	Skin biopsies of atopic dermatitis patients - lesional _vs_ matched non-lesional
	HK2	202934_at	2027	2.56	0.0011	5334	2081.5	Epidermis from lesional skin of atopic dermatitis patients _vs_ normal healthy skin	GSE120721	25567045
	HK2	239410_at	9351	1.57	0.0055	398.7	254.8
	HK2	202934_at	1406	1.7	0.0132	1581.9	931.8	Skin biopsy- atopic eczema _vs_ healthy control	GSE6012	16918518
	HK2	239410_at	4155	1.34	0.0115	178.8	133.4	Skin tissues of adult patients with atopic dermatitis - lesional _vs_ non-lesional (matched)	GSE107361	29731129
	HK2	202934_at	7210	1.37	3.1e-06	9726.9	7117.5	Skin tissues of pediatric patients with atopic dermatitis - lesional _vs_ non-lesional (matched)
	HK2	239410_at	8025	1.34	0.0151	191.7	143.1
	PFKP	201037_at	1763	1.26	0.0076	1934.3	1533.5	Skin tissues lesional from atopic dermatitis patients _vs_ normal from healthy individuals	GSE5667	17181634
	PFKP	5214	1499	1.6435	1.1e-10	23.5483	15.127	Skin biopsies of atopic dermatitis patients - lesional _vs_ matched non-lesional	GSE121212	30641038
	PFKP	5214	1898	1.7638	1.2e-14	35.5849	15.127	Skin biopsies of atopic dermatitis patients - chronic lesion _vs_ matched non-lesional
	PFKP	201037_at	1870	1.53	0.0004	2741.5	1795.3	Skin biopsy- atopic eczema _vs_ healthy control	GSE6012	19216740
	PFKP	201037_at	10596	2.31	9.2e-08	9287.8	4028.2	Skin - acute lesion of atopic dermatitis _vs_ healthy	GSE36842	22951056
	PFKP	201037_at	10983	1.24	0.0406	6750.1	5444.4	Skin tissues of pediatric patients with atopic dermatitis - lesional _vs_ non-lesional (matched)	GSE107361	29731129
	PFKP	201037_at	11985	1.97	0.002	7931.9	4032.9	Skin - chronic lesion of atopic dermatitis _vs_ healthy	GSE36842	22951056
	ALDOA	238996_x_at	577	2.06	0.0003	2357.4	1145	Skin tissues of pediatric patients with atopic dermatitis - lesional _vs_ non-lesional (matched)	GSE107361	29731129
	ALDOA	200966_x_at	1299	1.81	0.0018	16972.4	9361.7
	ALDOA	214687_x_at	2708	1.62	0.0166	16838.7	10380.6
	ALDOA	238996_x_at	3681	3.73	1.3e-08	13772.4	3692	Skin biopsy nonlesional of patients with chronic atopic dermatitis _vs_ healthy controls	GSE36842	22951056
	ALDOA	200966_x_at	28317	1.36	0.0013	48941.4	36046
	ALDOA	214687_x_at	29466	1.32	0.0035	49556.1	37595.3
	ALDOA	226	1603	1.8501	1.1e-19	245.439	98.5773	Skin biopsies of atopic dermatitis patients - chronic lesion _vs_ matched non-lesional	GSE121212	30641038
	ALDOA	226	1776	2.4579	6.6e-42	247.745	99.0799	Skin biopsies - chronic lesion of atopic dermatitis patients _vs_ healthy control subjects
	ALDOA	214687_x_at	4931	1.32	0.0464	69991.3	52911.5	Whole tisse from skin of atopic dermatitis patients - lesional _vs_ no-lesional	GSE120721	25567045
	ALDOA	238996_x_at	5122	2.78	0.0003	10258.9	3696.4	Skin - chronic lesion of atopic dermatitis _vs_ healthy	GSE36842	22951056
	ALDOA	214687_x_at	28321	1.23	0.0153	46379.5	37639.7
	ALDOA	200966_x_at	28498	1.22	0.0331	44091.6	36088.6
	ALDOA	200966_x_at	2301	1.43	0.0289	20702	14429.3	Skin biopsy- atopic eczema _vs_ healthy control	GSE6012	19216740
	ALDOA	226	2613	1.4475	1.9e-14	141.531	98.5773	Skin biopsies of atopic dermatitis patients - lesional _vs_ matched non-lesional	GSE121212	30641038
	PGAM4	ILMN_1706841	354	1.8	0.0031	9060.2	5032.7	Skin lesion of atopic dermatitis patients _vs_ healthy control patients	GSE60709	24739813
	PGAM4	ILMN_1691104	797	1.57	0.0109	2762.5	1762
	PGAM4	ILMN_1682953	830	1.56	0.0171	3103.2	1993.7
	PGAM4	ILMN_2102515	2985	1.23	0.0107	652.1	530.9
	PGAM4	441531	619	3.6638	6.6e-28	3.1239	0.8851	Skin biopsies - chronic lesion of atopic dermatitis patients _vs_ healthy control subjects	GSE121212	30641038
	PGAM4	ILMN_1691104	1929	1.49	0.0254	2756.5	1850.2	Skin of atopic dermatitis patients - lesional _vs_ non-lesional	GSE60709	24739813
	PGAM4	441531	997	2.0937	1.9e-08	3.0949	0.8982	Skin biopsies of atopic dermatitis patients - chronic lesion _vs_ matched non-lesional	GSE121212	30641038
	ENO1	217294_s_at	272	2.36	0.0051	680	288.1	Skin tissues of pediatric patients with atopic dermatitis - lesional _vs_ non-lesional (matched)	GSE107361	29731129
	ENO1	201231_s_at	953	1.9	0.0003	13186.2	6931.7
	ENO1	201231_s_at	854	1.39	0.0035	10415.3	7498.3	Skin tissues lesional from atopic dermatitis patients _vs_ normal from healthy individuals	GSE5667	17181634
	ENO1	2023	494	2.5161	9.6e-18	467.519	133.159	Skin biopsies of atopic dermatitis patients - chronic lesion _vs_ matched non-lesional	GSE121212	30641038
	ENO1	217294_s_at	1325	5.99	0.0023	2211.6	369.5	Whole tissue from lesional skin of atopic dermatitis patients _vs_ normal healthy skin	GSE120721	25567045
	ENO1	240258_at	19562	1.43	0.0196	300.6	210
	ENO1	217294_s_at	595	2.23	0.0003	5992.9	2689.4	Skin biopsy- atopic eczema _vs_ healthy control	GSE6012	19216740
	ENO1	201231_s_at	765	2.08	1.6e-06	21688.8	10409.1
	ENO1	217294_s_at	2855	2.31	0.0199	503.9	218.1	Epidermis from lesional skin of atopic dermatitis patients _vs_ normal healthy skin	GSE121212	30641038
	ENO1	201231_s_at	3192	2.23	0.0003	40740.3	18281.4
	GAPDH	ILMN_1343295	679	1.61	0.0096	24544.8	15212.2	Skin lesion of atopic dermatitis patients _vs_ healthy control patients	GSE60709	24739813
	GAPDH	ILMN_1802252	682	1.76	0.0134	4858.9	2757.8	Skin of atopic dermatitis patients - lesional _vs_ non-lesional
	GAPDH	ILMN_1343295	1401	1.58	0.0324	24491.2	15543.6
	GAPDH	2597	888	2.1543	5.6e-13	1623.61	531.095	Skin biopsies of atopic dermatitis patients - chronic lesion _vs_ matched non-lesional	GSE121212	30641038
	GAPDH	213453_x_at	2254	1.44	0.0046	49830.5	34525.3	Skin biopsy- atopic eczema _vs_ healthy control	GSE6012	19216740
	GAPDH	217398_x_at	3053	1.3	0.0257	62071.6	47763.5
	GAPDH	217398_x_at	7968	1.66	0.0046	80742.6	48626.9	Epidermis from lesional skin of atopic dermatitis patients _vs_ normal healthy skin	GSE120721	25567045
	GAPDH	212581_x_at	10621	1.5	0.002	85810	57307.5
	GAPDH	213453_x_at	12042	1.43	0.0105	79171.6	55206.8
	PDHA1	200979_at	2744	2.34	3.7e-05	3011.7	1289.3	Epidermis from lesional skin of atopic dermatitis patients _vs_ normal healthy skin	GSE120721	25567045
	PDHA1	200980_s_at	11830	1.44	0.0098	8829.5	6146.5
	PDHA1	1555864_s_at	15945	1.28	0.0095	13625.7	10650.8
	PDHA1	200980_s_at	7362	2.74	1.1e-06	25660.2	9356.8	Skin - acute lesion of atopic dermatitis _vs_ healthy	GSE36842	22951056
	PDHA1	1555864_s_at	9195	2.47	7.6e-06	29694.3	12040.6
	PDHA1	200979_at	15791	1.9	0.0019	2957	1555.5
	PDHA1	5160	4870	1.3496	1.2e-05	15.6162	11.9885	Skin biopsies of atopic dermatitis patients - chronic lesion _vs_ matched non-lesional	GSE121212	30641038
	LDHA	200650_s_at	2107	1.23	0.0258	19902.2	16140	Skin tissues lesional from atopic dermatitis patients _vs_ normal from healthy individuals	GSE5667	17181634
	LDHA	3939	973	1.8108	2.1e-14	339.978	188.22	Skin biopsies of atopic dermatitis patients - lesional _vs_ matched non-lesional	GSE121212	30641038
	LDHA	200650_s_at	1217	1.79	1.5e-05	44299.1	24812	Skin biopsy- atopic eczema _vs_ healthy control	GSE6012	19216740
	LDHA	200650_s_at	6065	1.82	0.0009	93920.8	51691.8	Epidermis from lesional skin of atopic dermatitis patients _vs_ normal healthy skin	GSE120721	25567045
